# Supplementary material for: Microplastic ingestion by commercial marine fish from the seawater of Northwest Peninsular Malaysia
Source: PeerJ. 2022 Apr 19;10:e13181. doi: 10.7717/peerj.13181 (PMC9029367; doi:10.7717/peerj.13181)
Supplement: Supplemental Information 2 [file peerj-10-13181-s002.xlsx]

## Sheet: Sps A
SPECIES A (Pelata)
[MICROPLASTIC ABUNDANCE]
SAMPLES	Fragment	Fiber	Pellet	Film	Total
Blank	1	1	0	0	2
F1	3	5	2	0	10
F2	3	2	0	0	5
F3	0	6	0	0	6
F4	1	3	0	0	4
F5	0	5	1	0	6
F6	2	4	0	0	6
F7	1	7	2	0	10
F8	2	0	1	0	3
F9	7	8	3	0	18
F10	6	7	0	0	13
F11	7	6	1	0	14
F12	0	3	0	0	3
F13	2	1	0	0	3
F14	0	1	1	0	2
F15	3	2	2	0	7
F16	0	1	0	0	1
F17	1	1	0	0	2
F18	0	1	0	0	1
TOTAL	38	63	13	0	114	(Not included blank)
MIN	0	0	0	0
MAX	7	8	3	0
AVERAGE	2.11111	3.5	0.722222	0	6.33333
SD	2.3736	2.54951	0.95828	0	4.86282

## Sheet: Sps B
SPECIES B (Kedera)
[MICROPLASTIC ABUNDANCE]
SAMPLES	Fragment	Fiber	Pellet	Film	Total
Blank	0	1	0	0	1
F1	3	6	0	0	9
F2	2	2	0	0	4
F3	1	2	0	0	3
F4	1	3	0	0	4
F5	3	10	1	1	15
F6	NA	NA	NA	NA	0
F7	3	1	0	0	4
F8	1	4	1	0	6
F9	1	3	0	0	4
F10	1	4	2	0	7
F11	5	3	2	1	11
F12	0	2	0	0	2
F13	1	2	0	0	3
F14	1	2	0	0	3
F15	1	1	0	0	2
F16	1	1	0	0	2
F17	3	4	0	0	7
F18	0	4	0	0	4
TOTAL	28	54	6	2	90	(Not included blank)
MIN	0	1	0	0
MAX	5	10	2	1
AVERAGE	1.55556	3	0.333333	0.111111	5
SD	1.32009	2.21459	0.701888	0.332106	3.67823

## Sheet: Sps C
SPECIES C (Tamban)
[MICROPLASTIC ABUNDANCE]
SAMPLES	Fragment	Fiber	Pellet	Film	Total
Blank	0	1	0	0	1
F1	3	2	0	0	5
F2	6	3	1	1	11
F3	11	1	1	0	13
F4	7	3	0	0	10
F5	8	4	1	0	13
F6	2	1	0	0	3
F7	2	2	0	0	4
F8	1	1	0	0	2
F9	0	4	0	0	4
F10	1	1	1	0	3
F11	7	1	0	0	8
F12	2	1	0	0	3
F13	4	1	0	0	5
F14	2	1	0	0	3
F15	12	4	0	0	16
F16	1	0	1	0	2
F17	4	1	0	0	5
F18	5	2	0	0	7
TOTAL	78	33	5	1	117	(Not included blank)
MIN	0	0	0	0
MAX	12	4	1	1
AVERAGE	4.33333	1.83333	0.277778	0.0555556	6.5
SD	3.51468	1.24853	0.460889	0.235702	4.32843

## Sheet: Sps D
SPECIES D (Kembung)
[MICROPLASTIC ABUNDANCE]
SAMPLES	Fragment	Fiber	Pellet	Film	Total
Blank	0	1	0	0	1
F1	4	1	0	0	5
F2	6	0	0	0	6
F3	8	1	1	0	10
F4	1	0	0	0	1
F5	3	2	0	1	6
F6	2	0	0	0	2
F7	4	0	0	0	4
F8	5	4	0	0	9
F9	1	1	0	0	2
F10	2	2	2	0	6
F11	3	2	0	0	5
F12	7	5	1	0	13
F13	4	3	3	0	10
F14	5	2	1	0	8
F15	5	0	1	0	6
F16	3	5	0	0	8
F17	0	2	0	0	2
F18	7	1	0	0	8
TOTAL	70	31	9	1	111	(Not included blank)
MIN	0	0	0	0
MAX	8	5	3	1
AVERAGE	3.88889	1.72222	0.5	0.0555556	6.16667
SD	2.24628	1.63799	0.857493	0.235702	3.25847

## Sheet: Overall data
		Fragment	Fiber	Pellet	Film	Total	standard deviation	standard error ( standard deviation/ square root of sample size (n))
	Sps A	38	63	13	0	114	27.8867	6.57295
	Sps B	28	54	6	2	90	23.9096	5.63554
	Sps C	78	33	5	1	117	35.4812	8.363
	Sps D	70	31	9	1	111	30.8909	7.28106
	Total	214	181	33	4	432
	Average MPs/individual
		Fragment	Fiber	Pellet	Film	TOTAL	standard deviation	standard error ( standard deviation/ square root of sample size)
	Sps A	2.1111	3.5	0.7222	0	6.3333	1.54926	0.365165
	Sps B	1.5556	3	0.3333	0.1111	5	1.32832	0.313089
	Sps C	4.3333	1.8333	0.2778	0.0556	6.5	1.97115	0.464603
	Sps D	3.8889	1.7222	0.5	0.0556	6.1667	1.71615	0.404502
	Total	11.8889	10.0555	1.8333	0.2223	24
