# Supplementary material for: Microplastic ingestion by commercial marine fish from the seawater of Northwest Peninsular Malaysia
Source: PeerJ. 2022 Apr 19;10:e13181. doi: 10.7717/peerj.13181 (PMC9029367; doi:10.7717/peerj.13181)
Supplement: Supplemental Information 3 [file peerj-10-13181-s003.zip]

Archive with 2 entries (2 files):
- Dr. Laila_CEMACS_imej_7.1.20.21.rar
- New folder.rar
